# Supplementary material for: Antiviral immunity of severe fever with thrombocytopenia syndrome: current understanding and implications for clinical treatment
Source: Front Immunol. 2024 Apr 5;15:1348836. doi: 10.3389/fimmu.2024.1348836 (PMC11026560; doi:10.3389/fimmu.2024.1348836)
Supplement: Supplementary file 1 [file Table_1.xlsx]

## Sheet: Table
Clinical trials of potential therapeutic options for SFTS
Target	Pathological phenomenon	Mechanism of action	Treatment	Clinical Trial	Country	Number of patients	Trial Phase
Immune system	Cytokine storm and immunomodulatory	Anti-inflammatory effects and immunomodulatory	Methylprednisolone+ intravenous immunoglobulin	NCT05604859	China	350	Phase 4
Immune system	Cytokine storm	Anti-IL-6 receptor antibody	Tocilizumab
Coagulation system	Higher hypercoagulability	Anticoagulation	Low molecular weight heparin
Immune system	Cytokine storm	JAK1/2 inhibitor	Ruxolitinib	ChiCTR2200063759	China	50	Phase 4
Virus	Viral growth	Broad antiviral activity	Favipiravir	JPRN-jRCT2071210126	Japan	24	Phase 1
Virus	Viral growth	Broad antiviral activity	Favipiravir	JPRN-jRCT2071210042	Japan	50	Phase 1
Virus	Viral growth	Broad antiviral activity	Favipiravir	ChiCTR2100043342	China	1384	N/A
Virus	Viral growth	Broad antiviral activity	Favipiravir	ChiCTR2000040089	China	160	Phase 3
Virus	Viral growth	Broad antiviral activity	Favipiravir	ChiCTR1900023350	China	160	N/A
Virus	Viral growth	Broad antiviral activity	Favipiravir	ChiCTR1800015894	China	160	Phase 4
Virus	Viral growth	Broad antiviral activity	Favipiravir	JPRN-JapicCTI-183872	Japan	30	Phase 3
Immune system	Immunomodulatory	Improve high inflammation state;Immunomodulatory	CRRT; Gamma globulin	ChiCTR1800014447	China	240	Other
Virus	Viral growth	Broad antiviral activity	Favipiravir	JPRN-UMIN000029020	Japan	10	Not selected
Immune system	Immunomodulatory	Improve T cell impairment	Arginine	ChiCTR-IPR-17012288	China	160	Phase 4
Virus	Viral growth	Broad antiviral activity	Favipiravir	JPRN-UMIN000022398	Japan	25	Not selected
Virus	Viral growth	Broad antiviral activity	Recombinant human Interferona2a	ChiCTR-IPR-15006285	China	160	Phase 4
Virus	Viral growth	Broad antiviral activity	Ribavirin + Recombinant human Interferon alpha 2a	ChiCTR-IPR-15006575	China	200	Phase 4
Virus	Viral growth	Broad antiviral activity	Ribavirin	ChiCTR-IPR-15006286	China	160	Phase 4
